# Supplementary material for: Neonatal Hypoxic-Ischemic Brain Injury Alters Brain Acylcarnitine Levels in a Mouse Model
Source: Metabolites. 2022 May 22;12(5):467. doi: 10.3390/metabo12050467 (PMC9143624; doi:10.3390/metabo12050467)
Supplement: Supplementary file 1 [file metabolites-12-00467-s001.zip]

Archive with 2 entries (2 files):
- Supp Figure S1.tiff
- Supplemental Figure 1,2 Acylcarnitine 32022.pdf
